# Supplementary material for: Profiling Genome-Wide DNA Methylation in Children with Autism Spectrum Disorder and in Children with Fragile X Syndrome
Source: Genes (Basel). 2022 Oct 4;13(10):1795. doi: 10.3390/genes13101795 (PMC9602177; doi:10.3390/genes13101795)
Supplement: Supplementary file 1 [file genes-13-01795-s001.zip]

Archive with 1 entries (1 files):
- genes-1879766-supplementary.pdf
